# Supplementary material for: Trends in Healthcare Access in Japan during the First Wave of the COVID-19 Pandemic, up to June 2020
Source: Int J Environ Res Public Health. 2021 Mar 22;18(6):3271. doi: 10.3390/ijerph18063271 (PMC8004161; doi:10.3390/ijerph18063271)
Supplement: Supplementary file 1 [file ijerph-18-03271-s001.zip]

Archive with 24 entries (24 files):
- Appendix Text.docx
- __MACOSX/._Appendix Text.docx
- Appendix Table 1.docx
- __MACOSX/._Appendix Table 1.docx
- Appendix Figure 10.pdf
- __MACOSX/._Appendix Figure 10.pdf
- Appendix Figure 9.pdf
- __MACOSX/._Appendix Figure 9.pdf
- Appendix Figure 8.pdf
- __MACOSX/._Appendix Figure 8.pdf
- Appendix Figure 7.pdf
- __MACOSX/._Appendix Figure 7.pdf
- Appendix Figure 6.pdf
- __MACOSX/._Appendix Figure 6.pdf
- Appendix Figure 5.pdf
- __MACOSX/._Appendix Figure 5.pdf
- Appendix Figure 4.pdf
- __MACOSX/._Appendix Figure 4.pdf
- Appendix Figure 3.pdf
- __MACOSX/._Appendix Figure 3.pdf
- Appendix Figure 2.pdf
- __MACOSX/._Appendix Figure 2.pdf
- Appendix Figure 1.pdf
- __MACOSX/._Appendix Figure 1.pdf
